# Supplementary material for: Geographical and Varietal Traceability of Chinese Jujubes Based on Physical and Nutritional Characteristics
Source: Foods. 2021 Sep 25;10(10):2270. doi: 10.3390/foods10102270 (PMC8534552; doi:10.3390/foods10102270)
Supplement: Supplementary file 1 [file foods-10-02270-s001.zip]

Archive with 1 entries (1 files):
- foods-1374448-supplementary.pdf
